# Supplementary material for: Functional Prokaryotic-Like Deoxycytidine Triphosphate Deaminases and Thymidylate Synthase in Eukaryotic Social Amoebae: Vertical, Endosymbiotic, or Horizontal Gene Transfer?
Source: Mol Biol Evol. 2023 Dec 8;40(12):msad268. doi: 10.1093/molbev/msad268 (PMC10733785; doi:10.1093/molbev/msad268)
Supplement: msad268_Supplementary_Data [file msad268_supplementary_data.zip]

Archive with 4 entries (4 files):
- supplementary tables 1,2,3,5 MBEfinal.xlsx
- Supplementary Figures and legends MBE final.pdf
- Supplementary material and methods MBEfinal .pdf
- Supplementary Table 4, 6, 7 MBEfinal.docx
