# Supplementary material for: Functional Prokaryotic-Like Deoxycytidine Triphosphate Deaminases and Thymidylate Synthase in Eukaryotic Social Amoebae: Vertical, Endosymbiotic, or Horizontal Gene Transfer?
Source: Mol Biol Evol. 2023 Dec 8;40(12):msad268. doi: 10.1093/molbev/msad268 (PMC10733785; doi:10.1093/molbev/msad268)
Supplement: msad268_Supplementary_Data [file msad268_supplementary_data.zip › supplementary tables 1,2,3,5 MBEfinal.xlsx]

## Sheet: SuppTable1 ContaminantScreening
Supplementary Table 1
Evaluation of contigs containing DNA sequences of eukaryotic Dcd (Part a) or ThyX (Part b) homologs for inclusion in phylogeny analyses
Part a: Dcd homologs
Organism	Accession Number	Contig Size and Number	Annotated Intron	BLASTp: Dcd homologs			Neighboring coding sequences (BLASTn)	Notes	Included
				Closest Prokaryote	Identity (%)	Coverage (%)
Pelomyxa schiedti	KAH3760523	118 kb contig JAHLWZ010000602	Yes	Candidatus Methylomirabilis oxyfera	56.8	98	eukaryotic	credible homolog	Yes
Planoprotostelium fungivorum	PRP88888	470 kb contig MDYQ01000007	Yes	Proteobacteria bacterium	57.93	20	eukaryotic	credible homolog	Yes
Entamoeba dispar	XP001740995	47 kb contig DS550638	Yes	Proteobacteria bacterium	54.22	97	eukaryotic	credible homolog	Yes
Entamoeba histolytica	XP656749	49 Kb contig DS571254	Yes	Gammaproteobacteria bacterium	50.6	97	eukaryotic	credible homolog	Yes
Entamoeba invadens	XP004185929	243 kbcontig KB206960	Yes	Zetaproteobacteria bacterium	50	97	eukaryotic	credible homolog	Yes
Naegleria flowleri	KAF0981355	261 kb contig VFQX01000015	Yes	Cyanobium sp. PCC 7001	54.12	98	eukaryotic	credible homolog	Yes
Naegleria lovaniensis	XP044543397	259 kb contig PYSW02000047	Yes	Candidatus Uabimicrobium amorphum	53.49	100	eukaryotic	credible homolog	Yes
Naegleria gruberi	XP002678007	442 kb contig GG738864	Yes	Candidatus Eremiobacteraeota bacterium	54.44	98	eukaryotic	credible homolog	Yes
Kipferlia bialata	GIQ84715	End of a 10 kb contig BDIP01001590	Yes	Planctomycetes bacterium	55.28	98	eukaryotic	credible homolog	Yes
Diversispora epigaea	RHZ75875	858 kb contig PQFF01000195	Yes	Myxococcota bacterium	45.35	98	eukaryotic	credible homolog	Yes
Giaspora rosea	RIB21874	355 kb contig QKWP01000337	Yes	Myxococcota bacterium	45.93	98	eukaryotic	credible homolog	Yes
Histomonas meleagridis	KAH0789292	251 kb contig JAANOX010000190	No1	Proteobacteria bacterium	53.22	90	eukaryotic	credible homolog	Yes
Gonapodya prolifera	KXS20696	996 kb contig KQ965734	Yes	Geomonas	48.28	99	eukaryotic	credible homolog	Yes
Rhizophagus irregularis	PKY48188	441 kb contig AUPC02000078	Yes	Deltaproteobacteria bacterium	53.95	87	eukaryotic	credible homolog	Yes
Rhizophagus clarus	GBC09600	233 kb contig BEXD01004314	Yes	Deltaproteobacteria bacterium	42.44	86	eukaryotic	credible homolog	Yes
Paraglomus occultum	CAG8553326	18 kb contig CAJVPJ010000742	Yes	Proteobacteria bacterium	53.57	60	eukaryotic	credible homolog	Yes
Plasmodiophora brassicae	SPQ98547	1285 kb contig OVEO01000010	Yes	Patescibacteria group bacterium	59.05	68	eukaryotic	credible homolog	Yes
Plasmodiophora brassicae	CEO98990	317 kb contig CDSF01000089	Yes	Patescibacteria group bacterium	59.05	76	eukaryotic	credible homolog	Yes
Homalodisca vitripennis	KAG8271473	End of a 589 kb contig JAGXCG010017056	No	Proteobacteria	100	100	Neighboring genes had no matches.	100% match to endosymbiont sequence. Probably contaminant from endosymbiont, but possibly very recent endosymbiont to host transfer	No
Timema californicum	CAD7567714	507 kb contig OE179149	No	Pantoea (proteobacteria)	100	100	Neighboring genes match Enterobacteria.	100% match to endosymbiont sequence. Probably contaminant from endosymbiont, but possibly very recent endosymbiont to host transfer	No
Drosophila immigrans	KAH8299000	1612 kb contig JAJJHP010004122	No	Serratia marcescens SMB2099 (proteobacteria)	100	99.95	Neighboring genes match Serratia marcescens.	100% match to proteobacteria	No
Beauveria bassiana	KGQ13982	24 kb contig ANFO01000008	Yes	200 aa match the N terminus of Cedecea uridine kinase WP_008455103.1	99.05	100	All 6 neighboring genes match Cedecea and other enterobacter.	This piece matched almost 100% with two genes of the same bacteria; could be contaminatuion and misannotation of two genes into one gene.	No
				200 aa match the C terminus of Cedecea dCTP deaminase WP_039304717.1	99.48	98
Astraeus odoratus	KAG1716386	94 kb contig JADGIP010000015	Yes	No matches to N terminus; introns may be misannotated/incorrect	no match	no match	Neighboring genes match enterobacter.	99.48% match to a gene in Enterobacter	No
				C terminus matches outer membrane protein of Enterobacter	99.83	95
Melanaphis sacchari	XP_025205836	6.8 kb contig NW020270373	No	Buchnera aphidicola (proteobacteria)	86.53	100	Single neighboring gene matches proteobacteria.	86.53% match to a gene in Proteobacteria	No
Aphis craccivora	KAF0752834	16 kb contig VUJU01004921	Yes	414 aa histidinol dehydrogenase of Buchnera aphidicola	100	100	All 3 neighboring genes match enterobacter.	The gene at the 3' end of the contig encodes the Buchnera aphidicola dCTP deaminase and upstream sequences correspond to 9 other genes of the endosymbiont.	No
				280 aa histidinol-phosphate transaminase of Buchnera aphidicola	98	93
				328 aa bifunctional histidinol-phosphatase/imidazoleglycerol-phosphate dehydratase HisB of Buchnera aphidicola	100	96
				175 aa imidazole glycerol phosphate synthase subunit HisH of Buchnera aphidicola	100	93
				198 aa 1-(5-phosphoribosyl)-5-[(5-phosphoribosylamino)methylideneamino]imidazole-4-carboxamide isomerase of Buchnera aphidicola	89	100
				197 aa imidazole glycerol phosphate synthase subunit HisF of Buchnera aphidicola	100	90
				189 bifunctional phosphoribosyl-AMP cyclohydrolase/phosphoribosyl-ATP diphosphatase HisIE of Buchnera aphidicola	100	84
				377 aa NADP-dependent phosphogluconate dehydrogenase of Buchnera aphidicola	99	92
				235 aa dCTP deaminase of Buchnera aphidicola	100	85
Footnotes
1Histomonas meleagridis genes rarely have introns. Palmieri, N., de Jesus Ramires, M., Hess, M., Bilic, I. 2021. Complete genomes of the eukaryotic poultry parasite Histomonas meleagridis: linking sequence analysis with virulence / attenuation. BMC Genom. 22(1), 753.
Supplementary Table 1
Evaluation of contigs containing DNA sequences of eukaryotic Dcd (Part a) or ThyX (Part b) homologs for inclusion in phylogeny analyses
Part b: ThyX homologs
Organism	Accession Number	Contig Size and Number	Annotated Intron	BLASTp: ThyX homologs			Neigboring coding sequences (BLASTn)	Notes	Included
				Closest Prokaryote	Identity (%)	Coverage (%)
Tritrichomonas foetus	OHT02621	177 kb contig MLAK01000860	No1	Negativibacillus massiliensis	51	85	eukaryotic	Credible homolog	Yes
Histomonas meleagridis	KAH0792376	111 kb contig JAANOX010000084	No2	Clostridia bacterium	52	98	eukaryotic	Credible homolog	Yes
Symbiodinium microadriaticum	CAE7594465	822 kb contig CAJNJV010022223.	Yes	N terminus matches Azospirillum sp ThyX	80	98	8 neighboring genes match bacteria	Two bacterial genes were annotated to be one gene and the sequence in between was identified as an intron. Likely bacterial contamination from a currently unsequenced bacteria.	No
				C terminus matches gluconolactonase/LRE family protein in a Deltaproteobacteria bacterium	70	85
Lasius niger	KMQ93540	17.8 kb contig LBMM01003434	No	Acetobacteraceae bacterium	95	100	All 8 neighboring genes match alphaproteobacteria	95% match with Wolbachia, likely a contamination	No
Vollenhovia emeryi	XP 011862178	200 kb contig NW011967060	No	Wolbachia pipientis	99	100	Neighboring genes match mostly alphaproteobacteria	99% match with Wolbachia, likely a contamination	No
Trichonephila clavata	GFQ76518	175 kb contig BMAO01011793	No	Wolbachia pipientis	99	100	Neighboring genes match mostly alphaproteobacteria	99% match with Wolbachia, likely a contamination	No
Trichonephila clavata	GFQ64826	22 kb contig BMAO01029971	No	Wolbachia pipientis	98.29	99	Neighboring genes match mostly alphaproteobacteria	98% match with Wolbachia, likely a contamination	No
Trichonephila inaurata madagascariensis	GFY65398	1107 kb contig BMAV01015538	No	Wolbachia pipientis	99	100	Neighboring genes match mostly alphaproteobacteria	99% match with Wolbachia, likely a contamination	No
Trichonephila clavata	GFR20975	38 kb contig BMAO01027961	No	Wolbachia pipientis	99	100	Neighboring genes match mostly alphaproteobacteria	99% match with Wolbachia, likely a contamination	No
Hevea brasiliensis	KAF2281676	1213 kb contig JAAGAX010000511	Yes	N terminus matches Anaplasma ovis succinate dehydrogenase iron-sulfur subunit.	100	100	Neighboring genes match mostly alphaproteobacteria.	Possibily an annotation mistake. Two bacterial genes annotated to be one gene and the sequence in between was identified as an intron. Likely bacterial contamination	No
				C termius matches Anaplasma ovis ThyX	100	100
Elysia marginata	GFR91555	21 kb contig BMAT01005353	No	Phycisphaerales bacterium	51.57	86	9 neigbhoring genes are mix of eukaryotes and bacteria	Short contig, which matches Phycisphaerales with a low identity. It is possible to be a real HGT gene because the % identity is low, but the contigs are too short to be evaluated.	No
Klebsormidium nitens	GAQ93111	9 kb contig DF238255	Yes	N terminus matches Thermoplasmata archaeon transposase	56	95	1 neigbhoring gene with no matches	Short contig, possibily an annotation mistake. Two bacterial or archeal genes annotated to be one gene and the sequence in between was identified as an intron. Possibly bacterial contamination from a currently unsequenced bacteria. Or it could be a real HGT gene because the % identity is low. The contig is too short to be evaluated.	No
				C terminus matches Chloroherpeton thalassium ThyX	54	97
Klebsormidium nitens	GAQ92434	18 kb contig DF237962.1	Yes	No matches to the annotated N terminus.	-	-	No match to 3 of 7 neighboring genes; 4 match to virus, bacteria, eukaryotes or archaea	Short contig, possibily an annotation mistake. The C terminus is a possible unknown bacterial contamination; The N terminus and the introns may be mis-identified. Could be a real HGT gene because the % identity is low, but the contig is too short to be evaluated.	No
				C terminus matches Flavobacterium ThyX	55	97
Galdieria sulphuraria	XP005702333	3.8 kb contig NW005178164	Yes	Multiple open reading frames; the starting N terminus may be misannotated.	-	-	Single neighboring gene matches a mixure of eukaryotes and bacteria	Short contig, possibily an annotation mistake. If the N terminus is misidentified, it is likely the introns are not real. It could be a real HGT gene because the % identity is low, but the contig is too short to be evaluated.	No
				C terminus matches Organic Lake phycodnavirus 1	50	89
Paulinella micropora	YP009530768	977 kb contig NC039737.1	No	Synechococcus	74.58	100	Neighboring genes match other Paulinella plastid, and then cyanobacteria. Appears to be real plastid gene. May be HGT or contaminant from endosymbiont genome.	Plastid gene	No
Paulinella micropora	APP88298	977 kb contig KX897545	No	Synechococcus	74.58	100	Neighboring genes match other Paulinella plastid, and then cyanobacteria. Appears to be real plastid gene. May be HGT or contaminant from endosymbiont genome.	Plastid gene	No
Paulinella chromatophora	YP002049169	1022 kb contig NC011087.1	No	Synechococcus	75.42	100	Neighboring genes match other Paulinella plastid, and then cyanobacteria. Appears to be real plastid gene. May be HGT or contaminant from endosymbiont genome.	Plastid gene	No
Paulinella longichromatophora	AUG32509	979 kb contig MG264610	No	Cyanobacteria	75	98	Neighboring genes match Paulinella micropora. Appears to be real plastid gene.	Plastid gene	No
Darwinula stevensoni	CAD7245347	91 kb contig LR900352	No	Desulfobulbaceae bacterium	55.65	99	Neighboring genes match bacteria	Likely bacterial contamination because the contig appears bacterial	No
Footnotes
1Tritrichomonas foetus genes rarely have introns. Benchimol M, de Almeida Luiz, G. P., Vasconcelos AT, de Andrade RI, Reis Bogo Maurício, Kist LW, de SW. 2017. Draft genome sequence of Tritrichomonas foetus strain K. Genome Announc. 5(16): e00195-17.
2Histomonas meleagridis genes rarely have introns. Palmieri N, de Jesus Ramires M, Hess M, Bilic I. 2021. Complete genomes of the eukaryotic poultry parasite Histomonas meleagridis: Linking sequence analysis with virulence / attenuation. BMC Genom. 22(1): 753.

## Sheet: SuppTable2 GC Content
Supplementary Table 2. GC content of eukaryotic genomes, eukaryotic clades and non-eukaryotic sister clades of dcd1, dcd2 and thyX
						dcd1
	Eukaryotic genomes					Eukaryotic clade			Non-eukaryotic sister Clade
	References for Genome GC content	Species1	Genome GC	dCMP deaminase2		CDS3 GC	Accession Number		Species	CDS GC	Acession Number
	Kjellin et al., 2021	Dictyostelium fasciculatum Cavenderia fasciculata	0.338			36.7%	XM_004355606.1		Candidatus Micrarchaeota archaeon	0.445	PEZB01000033.1:34585-35103
	Kjellin et al., 2021	Acytostelium subglobosum	0.442			42.8%	XM_012897929.1		Planctomycetes bacterium	0.418	AP019860.1:8498614-8499144
	Kjellin et al., 2021	Heterostelium album	0.321			35.5%	XM_020575077.1		Cyanobium gracile	0.678	NC_019675.1:c1691323-1690799
	Kjellin et al., 2021	Tieghemostelium lacteum Dictyostelium lacteum	0.298			31.8%	LODT01000035.1:c1374829-1374783,c1374707-1374344,c1374269-1374165		Calditrichaeota bacterium	0.503	JAADFU010000052.1:c760-242
	Eichinger et al., 2005	Dictyostelium discoideum	0.224			0.29	DDB0230112		Candidatus Omnitrophica bacterium	0.501	VMTH01000022.1:4809-5333
	Kjellin et al., 2021	Dictyostelium purpureum	0.245			31.8%	XM_003294399.1:110-625		Nitrospirae bacterium	0.42	JADFXU010000015.1:12211-12729
	Kjellin et al., 2021	Polysphondylium violaceum	0.318			31.6%	AJWJ01000241.1:25591-25637,25740-26103,26186-26290		Citrifermentans bremense	0.578	NZ_AP023213.1:c2318198-2317680
	Hillmann et al., 2018	Planoprotostelium fungivorum Protostelium aurantium	0.479			48%	MDYQ01000007.1		Sphaerobacter thermophilus	0.661	NC_013524.1:911577-912092
	Lorenzi et al., 2008	Entamoeba histolytica	0.25			30.6%	XM_651657.1		Deltaproteobacteria bacterium	0.505	PCBK01000147.1:33258-33770
	Weedall & Hall, 2011	Entamoeba dispar	0.3			31.4%	XM_001740943.1		Myxococcales bacterium	0.669	SPBQ01000290.1:2392-2901
	Záhonová et al., 2022	Pelomyxa schiedti	0.4653			44.6%	JAHLWZ010000602.1		Desulfurococcales archaeon	0.375	NJEC01000060.1:7914-8435
	Van de Vossenberg et al., 2019	Gonapodya prolifera	0.524			47.3%	KQ965734.1		Candidatus Lokiarchaeota archaeon	0.611	JAFGBX010000408.1:14237-14773
	Malar C et al., 2022	Paraglomus occultum	0.3677			42.9%	CAJVPJ010000742.1		Acidobacteria bacterium	0.541	JADBLN010000077.1:37575-38075
	Morin et al., 2019	Rhizophagus irregularis	0.2753			33.1%	LLXI01000612.1		Candidatus Aminicenantes bacterium	0.639	RPPG01000367.1:100-600
	Palmieri et al., 2021	Histomonas meleagridis	0.28			35.3%	JAANOX010000190.1		Candidatus Aminicenantes bacterium	0.489	MEXW01000005.1:1939-2439
	Tanifuji et al., 2018	Kipferlia bialata	0.494			58%	BDIP01001590.1
	Herman et al., 2013	Naegleria fowleri	0.33			40.8%	XM_044703154.1
	Fritz-Laylin et al., 2010	Naegleria gruberi	0.33			40.1%	XM_002677961.1:1-519
						dcd2
	Eukaryotic genomes					Eukaryotic clade			Non-eukaryotic sister Clade
	References for Genome GC content	Species	Genome GC	dCMP deaminase		CDS GC	Accession Number		Species	CDS GC	Acession Number
		Dictyostelium fasciculatum Cavenderia fasciculata	0.338			0.343	XM_004360504.1		Mimivirus	0.31	MK500395.1:c41697-40996
		Acytostelium subglobosum	0.442			0.496	XM_012897763.1		Fadolivirus	0.312	MT418680.1:1177165-1177854
		Heterostelium album	0.321			0.361	XM_020580429.1		Homavirus	0.32	MK072352.1:3451-4140
		Tieghemostelium lacteum Dictyostelium lacteum	0.298			0.304	LODT01000023.1: c148466-148016,c147938-147649		Nanoarchaeota archaeon	0.47	JAHJDX010000134.1:c4727-3918
		Dictyostelium discoideum	0.224			0.311	XM_642535.1, DDB_G0268194		Euryarchaeota archaeon	0.506	PAZI01000014.1:10658-11356
		Dictyostelium purpureum	0.245			0.322	XM_003284253.1		Candidatus Sungbacteria bacterium	0.499	MHQO01000059.1:5353-6033
		Polysphondylium violaceum	0.318			0.401	AJWJ01000164.1:40070-40393,40451-40849		Candidatus Blackburnbacteria	0.396	MHCA01000010.1:2033-2746
	Schwelm et al., 2015	Plasmodiophora brassicae	0.585			0.593	CDSF01000089.1		Candidatus Yanofskybacteria	0.434	MGIY01000012.1:30784-31536
									Candidatus Zambryskibacteria	0.369	PCVC01000016.1:148-822
									Candidatus Wolfebacteria	0.344	NVSU01000001.1:39752-40423
									Candidatus Nomurabacteria	0.399	MFTT01000005.1:2270-2941
									Candidatus Kaiserbacteria	0.451	MFMI01000031.1:8878-9564
									Pithovirus sibericum	0.42	NC_023423.1:350978-351700
									Candidatus Saccharibacteria	0.488	RXKC01000005.1:132018-132728
									Candidatus Staskawiczbacteria	0.368	MHOL01000005.1:24136-24822
									Candidatus Microgenomates	0.395	QZJC01000016.1:125044-125745
									Tengunoibacter tsumagoiensis	0.504	NZ_BIFR01000001.1:2381182-2381772
									Thermosporothrix hazakensis	0.514	NZ_BIFX01000001.1:c1666992-1666390
									Thermogemmatispora carboxidivorans	0.577	NZ_JNIM01000001.1:c1184665-1184051
						thyX
	Eukaryotic genomes					Eukaryotic clade			Non-eukaryotic sister Clade
	References for Genome GC content	Species	Genome GC			CDS GC	Accession Number		Species	CDS GC	Acession Number
		Dictyostelium fasciculatum Cavenderia fasciculata	0.338			0.386	XM_004366919.1		Aquisphaera	0.599	NZ_JAALJH010000107.1:15052-15951
		Acytostelium subglobosum	0.442			0.538	XM_012892964.1		Humisphaera borealis	0.624	NZ_CP063458.1:c3791200-3790262
		Heterostelium album	0.321			0.468	XM_020580139.1		Phycisphaeraceae bacterium	0.611	JADZCD010000011.1:32256-33143
		Tieghemostelium lacteum Dictyostelium lacteum	0.298			0.354	LODT01000028.1:c430235-429962,c429879-429206		Phycisphaerales bacterium	0.646	JACVCL010000017.1:11359-12189
		Dictyostelium discoideum	0.224			0.338	XM_636243.1		Phycisphaeraceae bacterium	0.641	JAHBWX010000039.1:8087-9115
		Dictyostelium purpureum	0.245			0.349	XM_003285708.1		Phycisphaerae bacterium	0.546	BJHN01000625.1:675-1577
		Polysphondylium violaceum	0.318			0.416	AJWJ01000039.1:75609-76535		Phycisphaer	0.602	NHBO02000055.1:12843-13748
		Histomonas meleagridis	0.28			0.338	JAANOX010000084.1:83361-84023		Phycisphaera	0.66	WGMP01000023.1:57088-58002
	Huang et al., 2013	Tritrichomonas foetus	40.93% exons			0.37	MLAK01000860.1:102041-102796		Planctomycetes bacterium	0.559	RFOK01000174.1:1891-2715
									Planctomycetes bacterium	0.62	RFON01000004.1:80823-81665
Footnotes
1 Species are from the eukaryotic clades of the ML trees shown in Figure 5. Two to three species were selected randomly to represent each of the Obazoa and Discoba groups. EukProt species are not included because the transcriptome sequences do not contain complete genome AT content.
2dCMP deaminase presence; Black: presence with strong support (e value < e-40); Grey: presence with less strong support (e value < e-05).
3CDS, coding sequence

## Sheet: SuppTable2 GC ContentReferences
References for Supplementary Table 2. GC content of eukaryotic genomes, eukaryotic clades and non-eukaryotic sister clades of dcd1, dcd2 and thyX
Eichinger L, Pachebat JA, Glöckner G, Rajandream MA, Sucgang R, Berriman M, Song J, Olsen R, Szafranski K, Xu Q, et al. 2005. The genome of the social amoeba Dictyostelium discoideum. Nature. 435(7038): 43-57.
Fritz-Laylin LK, Prochnik SE, Ginger ML, Dacks JB, Carpenter ML, Field MC, Kuo A, Paredez A, Chapman J, Pham J, et al. 2010. The genome of Naegleria gruberi illuminates early eukaryotic versatility. Cell. 140(5): 631.
Herman EK, Greninger AL, Visvesvara GS, Marciano-Cabral F, Dacks JB, Chiu CY. 2013. The mitochondrial genome and a 60-kb nuclear DNA segment from Naegleria fowleri, the causative agent of primary amoebic meningoencephalitis. J Eukaryot Microbiol 60(2): 179-191.
Hillmann F, Forbes G, Novohradská S, Ferling I, Riege K, Groth M, Westermann M, Marz M, Spaller T, Winckler T, et al. 2018. Multiple roots of fruiting body formation in amoebozoa. Genome Biol Evol 10(2): 591-606.
Huang KY, Shin JW, Huang PJ, Ku FM, Lin WC, Lin R, Hsu WM, Tang P. 2013. Functional profiling of the Tritrichomonas foetus transcriptome and proteome. Mol Biochem Parasitol 187(1): 60-71.
Kjellin J, Avesson L, Reimegård J, Liao Z, Eichinger L, Noegel A, Glöckner G, Schaap P, Söderbom F. 2021. Abundantly expressed class of noncoding RNAs conserved through the multicellular evolution of Dictyostelid social amoebas. Genome Research. 31(3): 436-447.
Lorenzi H, Thiagarajan M, Haas B, Wortman J, Hall N, Caler E. 2008. Genome wide survey, discovery and evolution of repetitive elements in three entamoeba species. BMC Genom. 9: 595.
Malar C, Wang, Stajich, Kokkoris, Villeneuve-Laroche, Yildirir, Corradi. 2022. Early branching Arbuscular Mycorrhizal Fungus Paraglomus occultum carries a small and repeat-poor genome compared to relatives in the glomeromycotina. Microbial Genomics 8(4).
Morin E, Miyauchi S, San Clemente H, Chen ECH, Pelin A, de la Providencia I, Ndikumana S, Beaudet D, Hainaut M, Drula E, et al. 2019. Comparative genomics of Rhizophagus irregularis, R. cerebriforme, R. diaphanus and Gigaspora rosea highlights specific genetic features in glomeromycotina. New Phytol. 222(3): 1584-1598.
Palmieri N, de Jesus Ramires M, Hess M, Bilic I. 2021. Complete genomes of the eukaryotic poultry parasite Histomonas meleagridis: Linking sequence analysis with virulence / attenuation. BMC Genom. 22(1): 753.
Schwelm A, Fogelqvist J, Knaust A, Jülke S, Lilja T, Bonilla-Rosso G, Karlsson M, Shevchenko A, Dhandapani V, Choi SR, et al. 2015. The Plasmodiophora brassicae genome reveals insights in its life cycle and ancestry of chitin synthases. Sci. Rep. 5(1): 11153.
Tanifuji G, Takabayashi S, Kume K, Takagi M, Nakayama T, Kamikawa R, Inagaki Y, Hashimoto T. 2018. The draft genome of Kipferlia bialata reveals reductive genome evolution in fornicate parasites. PloS One. 13(3): e0194487.
van de Vossenberg, B. T. L. H., Warris S, Nguyen HDT, van Gent-Pelzer, M. P. E., Joly DL, van de Geest, H. C., Bonants PJM, Smith DS, Lévesque CA, van der Lee, T. A. J. 2019. Comparative genomics of chytrid fungi reveal insights into the obligate biotrophic and pathogenic lifestyle of Synchytrium endobioticum. Sci Rep. 9(1): 8672-9.
Weedall GD and Hall N. 2011. Evolutionary genomics of Entamoeba. Res Microbiol. 162(6): 637-645.
Záhonová K, Treitli SC, Le T, Škodová-Sveráková I, Hanousková P, Čepička I, Tachezy J, Hampl V. 2022. Anaerobic derivates of mitochondria and peroxisomes in the free-living amoeba Pelomyxa schiedti revealed by single-cell genomics. BMC Biol. 20(1): 56.

## Sheet: SuppTable3 CodonUsage
		Supplementary Table 3a. Codon usage of D. discoideum genes dcd1Dicty, dcd2Dicty, thyXDicty and representative native genes. An asterisk (*) indicates the most preferred codon. Shaded cells show a deviation from the preferred codon with the indicated frequency.
					Codon usage of D. discoideum genes
		Amino acid	Triplet codon	D. discoideum codon usage1 (Frequency Per thousand)	dcd1Dicty	dcd2Dicty	thyXDicty	act5	act8	tubA2	dut	dCMP deaminase
												1	2	3	4
					XM_629018.1	XM_642535.1	XM_636243.1	XM_630996.1	XM_641596.1	XM_635391.1	XM_629167.1	XM_635220.1	XM_640333.1	XM_632793.1	XM_631848.1
					DDB_G0293580	DDB_G0268194	DDB_G0280045	DDB_G0289663	DDB_G0269234	DDB_G0281889	DDB_G0293374	DDB_G0282255	DDB_G0271914	DDB_G0286161	DDB_G0288019
		Ala	GCG	0.6				0	0			2.6	0
			GCA	17.9 *	*	*	*	0	0	*	*	20.83	13.33	*	*
			GCT	12.0				39.79 *	31.83			26.04 *	53.33 *
			GCC	4.2				39.79 *	47.75 *			10.42	17.78
		Cys	TGT	12.9 *	*	*	*	*	*	*	*	*	*	*	*
			TGC	1.5
		Asp	GAT	47.0 *	*	*	*	*	*	*	*	*	*	*	*
			GAC	4.3
		Glu	GAG	9.3
			GAA	48.3 *	*	*	*	*	*	*	*	*	*	*	*
		Phe	TTT	31.0 *	*	*	*	7.96	7.96	*	*	*	13.33	*	*
			TTC	14.4				26.53 *	26.53 *				35.56 *
		Gly	GGG	0.9
			GGA	8.8
			GGT	36.9 *	*	*	*	*	*	*	*	*	*	*	*
			GGC	2.2
		His	CAT	15.3 *	*	7.81 *	*	5.31	7.96	*	*	*	8.89	*	*
			CAC	2.5		7.81 *		18.57 *	15.92 *				17.78 *
		Ile	ATA	18.8				0	0
			ATT	50.4 *	*	*	*	26.53	26.53	*	*	*	*	*	*
			ATC	11.7				45.09 *	45.09 *
		Lys	AAG	11.9
			AAA	60.7 *	*	*	*	*	*	*	*	*	*	*	*
		Leu	TTG	11.5
			TTA	55.0 *	*	*	*	*	*	*	*	*	*	*	*
			CTG	0.3
			CTA	4.7
			CTT	9.8
			CTC	3.8
		Met	ATG	16.6 *	*	*	*	*	*	*	*	*	*	*	*
		Asn	AAT	94.5 *	*	*	*	5.31	7.96	*	*	*	*	*	*
			AAC	10.8				21.22 *	18.57 *
		Pro	CCG	0.5
			CCA	34.1 *	*	*	*	*	*	*	*	*	*	*	*
			CCT	5.8
			CCC	1.0
		Gln	CAG	1.7
			CAA	49.5 *	*	*	*	*	*	*	*	*	*	*	*
		Arg	AGG	1.3				0	0					0
			AGA	19.8 *	*	*	*	15.92	15.92	*	*	*	*	9.46	*
			CGG	0.1				0	0					0
			CGA	0.5				0	0					0
			CGT	7.6				31.83 *	31.83 *					11.82 *
			CGC	0.1				0	0					0
		Ser	AGT	22.5										30.73
			AGC	2.4										2.36
			TCG	2.4										4.73
			TCA	50.4 *	*	*	*	*	*	*	*	*	*	47.28	*
			TCT	15.8										49.65 *
			TCC	4.1										11.82
		Thr	ACG	1.0	0		0	0	0		0	0	0	0
			ACA	29.4 *	11.43	*	19.7	5.31	2.65	*	16.67	26.04	4.44	18.91 *	*
			ACT	21.8	22.86 *		26.32 *	31.83 *	26.53		22.22 *	75.52 *	44.44 *	18.91 *
			ACC	8.5	5.71		9.87	29.18	37.14 *		5.56	36.46	8.89	11.82
		Val	GTG	2.3
			GTA	13.7
			GTT	25.7 *	*	*	*	*	*	*	*	*	*	*	*
			GTC	3.9
		Trp	TGG	7.6 *	*	*	*	*	*	*	*	*	*	*	*
		Tyr	TAT	28.9 *	*	*	*	10.61	10.61	*	*	*	*	*	*
			TAC	5.3				29.18 *	29.18 *
		Stop	TGA	0.1
			TAG	0.1
			TAA	1.5 *	*	*	*	*	*	*	*	*	*	*	*
		1Nakamura Y, Gojobori T, Ikemura T. 2000. Codon usage tabulated from international DNA sequence databases: Status for the year 2000. Nucleic Acids Res. 28(1): 292.
		Supplementary Table 3b. Codon usage of E. coli and its dCTP deaminase gene compared to D. discoideum genes dcd1Dicty, dcd2Dicty, thyXDicty. An asterisk (*) indicates the preferred codon. Shaded cells show a deviation from the preferred codon with the indicated frequency.
						Codon usage of D. discoideum genes
		Amino acid	Triplet codon	E. coli codon usage1 (Frequency Per thousand)	E. coli dCTP deaminase ECK2059	dcd1Dicty XM_629018.1 DDB_G0293580	dcd2Dicty XM_642535.1 DDB_G0268194	thyXDicty XM_636243.1 DDB_G0280045
		Ala	GCG	13.42	67.01*
			GCA	33.56*	5.15	*	*	*
			GCT	30.68	0
			GCC	23.01	20.62
		Cys	TGT	0	5.15	11.43*	* 7.81	9.87*
			TGC	0	5.15	5.71	0	0
		Asp	GAT	16.78*	*	*	*	*
			GAC	0
		Glu	GAG	16.78	41.24*
			GAA	33.56*	20.62	*	*	*
		Phe	TTT	10.07*	15.46*	*	*	*
			TTC	3.36	15.46*
		Gly	GGG	0		0	0	6.58
			GGA	3.36		11.43	23.44	0
			GGT	0		68.57*	39.06*	39.47*
			GGC	16.78*	*	0	0	0
		His	CAT	50.34*	0	*	7.81*	*
			CAC	3.36	20.62*		7.81*
		Ile	ATA	15.82	0
			ATT	40.75*	20.62	*	*	*
			ATC	0	25.77*
		Lys	AAG	6.71
			AAA	16.3*	*	*	*	*
		Leu	TTG	0		0	0	6.58
			TTA	3.36		91.43*	46.88*	49.34*
			CTG	27.8*	*	0	0	0
			CTA	5.75		0	0	0
			CTT	23.49		17.14	3.91	16.45
			CTC	0		0	0	9.87
		Met	ATG	17.74*	*	*	*	*
		Asn	AAT	40.27*	5.15	*	*	*
			AAC	26.85	25.77*
		Pro	CCG	33.56	30.93*	0	0	0
			CCA	33.56	20.62	17.14*	31.25*	42.76*
			CCT	87.25*	5.15	5.71	7.81	0
			CCC	3.36	5.15	5.71	3.91	0
		Gln	CAG	37.39	10.31*
			CAA	43.62*	0	*	*	*
		Arg	AGG	0		0	3.91	0
			AGA	13.42		51.43*	42.97*	36.18*
			CGG	16.78		0	0	0
			CGA	0		0	0	0
			CGT	20.61*	*	5.71	3.91	29.61
			CGC	9.59		0	0	0
		Ser	AGT	20.13	0
			AGC	20.13	25.77*
			TCG	3.36	10.31
			TCA	30.2*	5.15	*	*	*
			TCT	16.78	5.15
			TCC	6.71	15.46
		Thr	ACG	23.49*	*	0	0	0
			ACA	13.42		11.43	46.88*	19.74
			ACT	10.07		22.86*	19.53	26.32*
			ACC	3.36		5.71	3.91	9.87
		Val	GTG	32.6*	*	11.43	3.91	6.58
			GTA	14.38		17.14	7.81	19.74
			GTT	2.88		22.86*	42.97*	29.61*
			GTC	0		0	7.81	13.16
		Trp	TGG	13.42*	*	*	*	*
		Tyr	TAT	6.71*	10.31*	*	*	*
			TAC	0	10.31*
		Stop	TGA	3.36*	0	0	0	0
			TAG	0	0	0	0	0
			TAA	0	5.15*	5.71*	3.91*	3.29*
		1Nakamura Y, Gojobori T, Ikemura T. 2000. Codon usage tabulated from international DNA sequence databases: Status for the year 2000. Nucleic Acids Res. 28(1): 292.
		Supplementary Table 3c. Codon usage of S. pombe and its dCMP deaminase gene compared to D. discoideum genes dcd1Dicty, dcd2Dicty, thyXDicty. An asterisk (*) indicates the preferred codon. Shaded cells show a deviation from the preferred codon with the indicated frequency.
						Codon usage of D. discoideum genes
		Amino acid	Triplet codon	S. pombe codon usage1 (Frequency Per thousand)	S. pombe dCMP deaminase NM_001022361.2 SPBC2G2.13c	dcd1Dicty XM_629018.1 DDB_G0293580	dcd2Dicty XM_642535.1 DDB_G0268194	thyXDicty XM_636243.1 DDB_G0280045
		Ala	GCG	5.39	4.76	0	0	0
			GCA	15.94	9.52	22.86*	31.25*	36.18*
			GCT	29.79 *	14.29*	17.14	3.91	9.87
			GCC	11.5	14.29*	0	3.91	13.16
		Cys	TGT	9.02 *	*	*	*	*
			TGC	5.58
		Asp	GAT	37.99 *	*	*	*	*
			GAC	15.69
		Glu	GAG	21.05
			GAA	44.39 *	*	*	*	*
		Phe	TTT	32.48 *	*	*	*	*
			TTC	13.01
		Gly	GGG	4.41	4.76
			GGA	15.86	16.19 *
			GGT	21.49 *	8.57	*	*	*
			GGC	8.33	9.52
		His	CAT	16.34 *	*	*	7.81*	*
			CAC	6.3			7.81*
		Ile	ATA	13.5	19.05
			ATT	35.07 *	34.29	*	*	*
			ATC	12.64	35.24*
		Lys	AAG	24.52
			AAA	39.82 *	*	*	*	*
		Leu	TTG	24.06	19.05
			TTA	26.34 *	13.33	*	*	*
			CTG	6.45	2.86
			CTA	8.73	6.67
			CTT	25.3	36.19 *
			CTC	7.26	18.1
		Met	ATG	20.79 *	*	*	*	*
		Asn	AAT	34.1 *	*	*	*	*
			AAC	17.84
		Pro	CCG	4.56	1.9	0	0	0
			CCA	12.72	15.24*	17.14*	31.25*	42.76*
			CCT	21.57 *	3.81	5.71	7.81	0
			CCC	8.1	2.86	5.71	3.91	0
		Gln	CAG	10.86
			CAA	27.43 *	*	*	*	*
		Arg	AGG	5.09	6.67	0	3.91	0
			AGA	11.25	21.9	51.43*	42.97*	36.18*
			CGG	2.99	1.9	0	0	0
			CGA	8.01	10.48	0	0	0
			CGT	15.63 *	9.52	5.71	3.91	29.61
			CGC	6.02	7.62	0	0	0
		Ser	AGT	14.88	16.19	28.57	11.72	16.45
			AGC	9.18	23.81*	0	3.91	0
			TCG	8.1	4.76	0	0	0
			TCA	18.11	1.9	57.14*	46.88*	29.61*
			TCT	30.29 *	15.24	11.43	31.25	3.29
			TCC	12.15	15.24	0	0	0
		Thr	ACG	6.56	19.05 *		0
			ACA	14.29	14.29		46.88*
			ACT	23.02 *	16.19	*	19.53	*
			ACC	10.71	19.05 *		3.91
		Val	GTG	8.32	3.81
			GTA	12.37	9.52
			GTT	29.01 *	17.14	*	*	*
			GTC	10.66	18.1*
		Trp	TGG	11.07 *	*	*	*	*
		Tyr	TAT	22.13 *	15.24	*	*	*
			TAC	11.77	16.19*
		Stop	TGA	0.43
			TAG	0.45
			TAA	1.27 *	*	*	*	*
		1Nakamura Y, Gojobori T, Ikemura T. 2000. Codon usage tabulated from international DNA sequence databases: Status for the year 2000. Nucleic Acids Res. 28(1): 292.

## Sheet: SuppTable5 PlasmidConstructs
Supplementary Table 5. Sequences of the expression plasmid constructs.
E. coli plasmids		Name	5’ restriction site	3’ restriction site	Final inserted sequence (5’ and 3' added nucleotides in bold and underlined)	Protein sequence (added amino acids in bold and underlined)
		pQE-60-dcd1Dicty	CCATGG	GGATCC	CCATGGGAAGTGTATTATCTAGAGACGAAATTCTTAAATCATTAGCATCAGGTGATATTAAAATTACACCAGGATATGAAGAGAAATCAATTGGTGCAGCATCAATTGATTTAACATTAAGTAATGAATTTAGAGTGTTTAAAAAGAGAGATAATAGTGATACCATTATAGTTTCAGAATCAATTAATTACCAAGATTTTTCAGAATTATCAGTATTAAAAGAGGGTGAAAGATTTATTTTAGAACCCGGTCATATGTGTTTAGGTATTACTGAAGAAACTATCGAATTATCACCAAAGCTTTGTGGTCTTTTAGAAGGTAGAAGTAGATTCGCTCGTATGGGTTTATTCGTACATATTTCTGCAGGTTTCATGAATCCTGGTATTAAAAATAGACAAG…	MGSVLSRDEILKSLASGDIKITPGYEEKSIGAASIDLTLSNEFRVFKKRDNSDTIIVSESINYQDFSELSVLKEGERFILEPGHMCLGITEETIELSPKLCGLLEGRSRFARMGLFVHISAGFMNPGIKNRQVLEIFNASSNRLELVPGTKICQFVFMELKGTAVYHGRFENNKLGGGGGLVPRGSRSHHHHHH
		pQE-60-dcd2Dicty	CCATGG	GGATCC	CCATGGGAAACGAACCAACAAATAATAATGATAATAATGATAGTAAAAAACAAGAATTTTCATTATTATCAGATAAAGCAATATTAAGACATATGGAAATTGGTACAGTTGTTATAACACCATTTGTTAGAGACAATTTATCAACATCATCTTATGACGTCACACTTGGACCTTATTATTATAGAGAAACCGAGCCAGAATCAGGAGCAGGTGTTTATAATCCATACTCTGAAGAAATGGTTGATAGAGTTTGGGGATCATTTAAAAAAGCAGAGACTCATGCATCATGGTCAGCAAGGTCTGGTATTAAATTAGACAATATAGCCGATGACGAATTAATCATTTGGATTAAACCTAAAGAAACAATTTTAGCTCACACAAATGAATTTATTGGTGGTA…	MGNEPTNNNDNNDSKKQEFSLLSDKAILRHMEIGTVVITPFVRDNLSTSSYDVTLGPYYYRETEPESGAGVYNPYSEEMVDRVWGSFKKAETHASWSARSGIKLDNIADDELIIWIKPKETILAHTNEFIGGNKTVTTMMKARSSMGRNFIEVCKCAGMGDVGYVSRWTMEITNNSRHYSIPLVVGRRLAQIVFFNTDGIENRPYESKGKYQVSSDVTELQKTWNPSFMLPKMYKDKEILNRSQTYSPSQYFFEGNGGGGGLVPRGSRSHHHHHH
		pQE-60-thyXDicty			ATGGGTCTTGATATTCAAACAGAAATCGATAAAATTGTAATTGAAAAGGTTAAACCAGAAGTTGAATACTATGACGTTATGGGTGGGTCACATAGATGGGAAGTCAAAGTGCACGACCATGGTAAAGTTGCATTAGTCGATACTATGCCAAGATTAGCACCAGTTGGTCAAACCGCCGATTTCTCAATTTGTCAAGCAGCAAGAGTGTCATATGGTGCCGGTACTAAAAAAGTCACTGAAGATAAAGGTTTAATTCGTTATCTTTATAGACATCAACATACTTCACCATTTGAAATGGTAGAATTTAAATTTCATTGTGTAATGCCAGTATTTATCGCACGTCAATGGATTAGACATAGAACAGCAAATGTCAATGAATATAGTGCACGTTATTCAGTA…	MGLDIQTEIDKIVIEKVKPEVEYYDVMGGSHRWEVKVHDHGKVALVDTMPRLAPVGQTADFSICQAARVSYGAGTKKVTEDKGLIRYLYRHQHTSPFEMVEFKFHCVMPVFIARQWIRHRTANVNEYSARYSVLPDKFYHPSIEEVRKQSTSNRQGGEEALEPKTAQEFLDYLDKVEENYKTYNELLEKGLSRELGRIGLPVSIYTEWYWKIDLHNLFHFLRLRMDSHSQKEIRDYANTIFALIRPIVPVACEAFIDYAFESLKLTRLEIEAIRTGSPLNTTNKREIEEFEEKKKLLFPNTQALVPRGSRSHHHHHH
S. pombe plasmids		pREP3X-dcd1Dicty	CTCGAG	CCCGGG	CTCGAGCATGGGAAGTGTATTATCTAGAGACGAAATTCTTAAATCATTAGCATCAGGTGATATTAAAATTACACCAGGATATGAAGAGAAATCAATTGGTGCAGCATCAATTGATTTAACATTAAGTAATGAATTTAGAGTGTTTAAAAAGAGAGATAATAGTGATACCATTATAGTTTCAGAATCAATTAATTACCAAGATTTTTCAGAATTATCAGTATTAAAAGAGGGTGAAAGATTTATTTTAGAACCCGGTCATATGTGTTTAGGTATTACTGAAGAAACTATCGAATTATCACCAAAGCTTTGTGGTCTTTTAGAAGGTAGAAGTAGATTCGCTCGTATGGGTTTATTCGTACATATTTCTGCAGGTTTCATGAATCCTGGTATTAAAAATAG…	MGSVLSRDEILKSLASGDIKITPGYEEKSIGAASIDLTLSNEFRVFKKRDNSDTIIVSESINYQDFSELSVLKEGERFILEPGHMCLGITEETIELSPKLCGLLEGRSRFARMGLFVHISAGFMNPGIKNRQVLEIFNASSNRLELVPGTKICQFVFMELKGTAVYHGRFENNKLGGGGGLVPRGSRSHHHHHH
		pREP3X-dcd2Dicty	dcd2Dicty PCR site: GTCGAC Backbone site: CTCGAG After ligation: CTCGAC	CCCGGG	CTCGACTTAACCATGGGAAACGAACCAACAAATAATAATGATAATAATGATAGTAAAAAACAAGAATTTTCATTATTATCAGATAAAGCAATATTAAGACATATGGAAATTGGTACAGTTGTTATAACACCATTTGTTAGAGACAATTTATCAACATCATCTTATGACGTCACACTTGGACCTTATTATTATAGAGAAACCGAGCCAGAATCAGGAGCAGGTGTTTATAATCCATACTCTGAAGAAATGGTTGATAGAGTTTGGGGATCATTTAAAAAAGCAGAGACTCATGCATCATGGTCAGCAAGGTCTGGTATTAAATTAGACAATATAGCCGATGACGAATTAATCATTTGGATTAAACCTAAAGAAACAATTTTAGCTCACACAAATGAATTT…	MGNEPTNNNDNNDSKKQEFSLLSDKAILRHMEIGTVVITPFVRDNLSTSSYDVTLGPYYYRETEPESGAGVYNPYSEEMVDRVWGSFKKAETHASWSARSGIKLDNIADDELIIWIKPKETILAHTNEFIGGNKTVTTMMKARSSMGRNFIEVCKCAGMGDVGYVSRWTMEITNNSRHYSIPLVVGRRLAQIVFFNTDGIENRPYESKGKYQVSSDVTELQKTWNPSFMLPKMYKDKEILNRSQTYSPSQYFFEGNGGGGGLVPRGSRSHHHHHH
